# Supplementary material for: Validity and reliability evidence for the Behavioral Regulation in Sport Questionnaire with Romanian professional athletes
Source: PeerJ. 2022 Jan 11;10:e12803. doi: 10.7717/peerj.12803 (PMC8759356; doi:10.7717/peerj.12803)
Supplement: Supplemental Information 1 [file peerj-10-12803-s001.zip]

Archive with 1 entries (1 files):
- DATA_PEERJ.sav
